# Supplementary material for: Dataset for transcriptome analysis of Salmonella enterica subsp. enterica serovar Typhimurium strain 14028S response to starvation
Source: Data Brief. 2020 Jul 7;31:106008. doi: 10.1016/j.dib.2020.106008 (PMC7364113; doi:10.1016/j.dib.2020.106008)
Supplement: Supplementary file 1 [file mmc1.xml]

<?xml version="1.0" encoding="utf-8" standalone="no"?>
<data>
  <datasets>
    <author>protoz@mail.ru</author>
    <type>1</type>
    <dataset>
      <name>Salmonella enterica subsp. enterica serovar Typhimurium strain:14028S Transcriptome or Gene expression</name>
      <caption />
      <description>Many pathogenic bacteria constantly circulate between the host and the environment. One of the challenges of living in the environment is nutritional deficiency. The aim of this study was to investigate the characteristics of the adaptation of Salmonella enterica to starvation at the level of the transcriptome. Here we present transcriptome data of Salmonella enterica subsp. enterica serovar Typhimurium str. 14028S grown in carbon rich or carbon deficient medium with high or low cell density.</description>
      <filetype>
        <name />
      </filetype>
      <filesize />
      <source>0</source>
      <sourcename>Original Data</sourcename>
      <access>
        <type>1</type>
        <name>Data available in data repository</name>
        <reponame>NCBI Sequence Read Archive (SRA)</reponame>
        <PersistentId />
        <deeplinkurl>https://www.ncbi.nlm.nih.gov/bioproject/?term=PRJNA554270</deeplinkurl>
      </access>
    </dataset>
  </datasets>
</data>
